# Supplementary material for: Fact‐finding survey by systematic review of active support groups accepting people with eating disorders in Japan
Source: PCN Rep. 2024 Apr 1;3(2):e183. doi: 10.1002/pcn5.183 (PMC11114331; doi:10.1002/pcn5.183)
Supplement: Supplementary file 1 — Supporting information. [file PCN5-3-e183-s002.xlsx]

## Sheet: Table1
TableS1. The characteristics of the 50 active support groups approved for publication
ID	都道府県	名称	支援先のホ−ムペ−ジ（リンク先)	区分	専門家のサポート体制	対象	連絡先（TEL)	連絡先（MAIL)	SNS	開催方法	開催場所	所在地	参加（入会)方法	活動日時・頻度	参加費用	活動内容	備考
北海道・東北地方
1	北海道	札幌SORA	https://blog.goo.ne.jp/sapporo-sora-meeting	自助グループ	なし	当事者	FAX:011-728-7280	なし	なし	対面/オンライン	札幌市市民活動サポートセンター （札幌エルプラザ2F)	〒060-0808 北海道札幌市北区北8条西3丁目	直接（予約・連絡不要）	月2回(オンライン1回、対面1回)	献金制	☑️自由交流・ミーティング（言いっぱなし、聞きっぱなし等） □学習・情報収集（摂食障害への知識を得る） □心理教育（専門家による） □講演会（専門家による） □集団療法 □レクリエ−ション（作業的な内容） □その他（ ）
2	北海道	札幌メンタル自助交流会	https://mental-hokkaido.com/	自助グループ	なし	当事者・経験者・家族・友人・関係者	なし	mental.hokkaido@gmail.com	X：@mental_hokkaido	対面	札幌エルプラザ	〒060-0808 北海道札幌市北区北8条西3丁目	会員制（予約・連絡必須）	土曜日または日曜日、 月２回程度開催	1000円	☑️自由交流・ミーティング（言いっぱなし、聞きっぱなし等） □学習・情報収集（摂食障害への知識を得る） □心理教育（専門家による） □講演会（専門家による） □集団療法 □レクリエ−ション（作業的な内容） □その他（ ）	摂食障害に限らず、様々な悩みや生きづらさがある方も参加可。
3	青森	あおもり摂食障害セルフヘルプグル−プ こはる凪	https://ameblo.jp/koharunagi2023/entry-12793886546.html	自助グループ	なし	当事者	なし	koharunagi.shg@gmail.com	なし	対面	青森県八戸市	青森県八戸市	直接（予約・連絡不要）	第3日曜日	無料	☑️自由交流・ミーティング（言いっぱなし、聞きっぱなし等） □学習・情報収集（摂食障害への知識を得る） □心理教育（専門家による） □講演会（専門家による） □集団療法 □レクリエ−ション（作業的な内容） □その他（ ）
4	福島	福島お達者くらぶ	https://www.fmu.ac.jp/home/comfam/fotassya3/	自助的な活動の会	あり	当事者・家族	070-6622-8026	f_otassya@yahoo.co.jp	なし	対面	福島市蓬萊学習センター	〒960-8157 福島県福島市蓬萊町4丁目1-2	直接（予約・連絡不要）	第2土曜日 14:00〜16:00	一家族200円	☑️自由交流・ミーティング（言いっぱなし、聞きっぱなし等) □学習・情報収集（摂食障害への知識を得る） □心理教育（専門家による） □講演会（専門家による） □集団療法 □レクリエ−ション（作業的な内容） ☑️その他（対話型）	当事者・家族のミーティングを隣り合った部屋で同時並行開催。
5	宮城	仙台NABA	https://sendainaba.blog.fc2.com/	自助グループ	なし	当事者・経験者	090-7790-4662	miki03203939@gmail.com	なし	対面	仙台福祉プラザ	〒980-0022 宮城県仙台市青葉区五橋2丁目12-2	直接（予約・連絡不要）	第2火曜日 14:00〜16:00	献金制	☑️自由交流・ミーティング（言いっぱなし、聞きっぱなし等） ☑️学習・情報収集（摂食障害への知識を得る） □心理教育（専門家による） □講演会（専門家による） □集団療法 □レクリエ−ション（作業的な内容） □その他（ ）
6	新潟	My Tree	https://ameblo.jp/self-help-group-my-tree/	自助グループ	なし	当事者・経験者（女性のみ）	080-3324-4774	self.help.my.tree@gmail.com	Instagram: @my._.tree	対面/オンライン	HP要確認	HP要確認	会員制（予約・連絡必須）	第4水曜日	無料	☑️自由交流・ミーティング（言いっぱなし、聞きっぱなし等） □学習・情報収集（摂食障害への知識を得る） □心理教育（専門家による） □講演会（専門家による） □集団療法 □レクリエ−ション（作業的な内容） □その他（ ）	「出前つどい」を新潟県内各地で開催予定。HP要確認。
7	新潟	ABCの会	https://sites.google.com/view/abc-niigata-shg/	自助グループ	なし	当事者・家族	025-283-5647	asami-ori7-hime7@mtf.biglobe.ne.jp	なし	対面/オンライン	新潟市総合福祉会館	〒950-0909 新潟県新潟市八千代1-3-1	会員制（予約・連絡必須）	第4土曜日 13:30〜16:30	年会費3000円	☑️自由交流・ミーティング（言いっぱなし、聞きっぱなし等） □学習・情報収集（摂食障害への知識を得る） ☑️心理教育（専門家による） ☑️講演会（専門家による） □集団療法 ☑️レクリエ−ション（作業的な内容） □その他（ ）	初回無料。都合により開催日時の変更の場合あり。
8	新潟	摂食障害親の会・向日葵の会	https://www.s1butterfly.com/	家族会	あり	当事者・経験者・家族・友人・関係者	090-5422-9967	a-momo-051015@docomo.ne.jp	なし	対面	坂之上コミュニティ−センタ− （時々見附市）	〒940-0033 新潟県長岡市今朝白1-10-27	直接（予約・連絡不要）	第1・3土曜日 13:30〜16:30	1回500円	☑️自由交流・ミーティング（言いっぱなし、聞きっぱなし等） ☑️学習・情報収集（摂食障害への知識を得る） ☑️心理教育（専門家による） ☑️講演会（専門家による） □集団療法 □レクリエ−ション（作業的な内容） □その他（ ）	電話での個人相談可。当会は、母親メインの会だが、当事者も参加可能。
9	長野	摂食障害自助グル－プ「パステル・ポコ」	https://pastelpoko-tomi.localinfo.jp/	自助グループ	あり (会の中では専門家は不在だが、会で相談をうけ、解決できない時に、担当者が専門家に相談するシステム)	当事者・経験者・家族・友人・関係者	090-4522-5785	pastel.poko-tomi@re.commufa.jp	X：@pastelpokotomi	対面/オンライン	東御市中央公民館	〒389-0517 長野県東御市県288−4	直接（予約・連絡不要）	第2・4土曜日 13:00~15:00	1回200円	☑️自由交流・ミーティング（言いっぱなし、聞きっぱなし等） ☑️学習・情報収集（摂食障害への知識を得る） ☑️心理教育（専門家による） ☑️講演会（専門家による） □集団療法 □レクリエ−ション（作業的な内容） ☑️その他（個人相談、メ−ルでも相談可）
ID	都道府県	名称	支援先のホ−ムペ−ジ（リンク先)	区分	専門家のサポート体制	対象	連絡先（TEL)	連絡先（MAIL)	SNS	開催方法	開催場所	所在地	参加（入会)方法	活動日時・頻度	参加費用	活動内容	備考
中部地方
10	山梨	カラフル(住吉病院）	https://www.sumiyoshi-kaisei.jp/s-sessyoku.html	自助グループ	あり	当事者	055-235-1521	shinri-shitu@sumiyoshi-kaisei.jp	なし	対面/オンライン	公益財団法人住吉偕成会住吉病院	〒400-0851 山梨県甲府市住吉4-10-32	直接（予約・連絡不要） 初回の前は事前連絡必要	第1・2・3月曜日15:30～16:45 最終土曜日13:00～15:00	無料	☑️自由交流・ミーティング（言いっぱなし、聞きっぱなし等） □学習・情報収集（摂食障害への知識を得る） □心理教育（専門家による） □講演会（専門家による） □集団療法 □レクリエ−ション（作業的な内容） □その他（ ）
11	静岡	リボンの会	http://blog.livedoor.jp/nukumorishizuoka/archives/52069587.html	自助グループ	なし	当事者	054-278-0345 090-1271-9087	dotenoscanpo＠na.commufa.jp	なし	対面	静岡支援センタ−みらい	〒422-8006 静岡県静岡市駿河区曲金三丁目1番30号 南部保健福祉センタ−3階	直接（予約・連絡不要）	第2土曜日14:00～15:30	無料	☑️自由交流・ミーティング（言いっぱなし、聞きっぱなし等） □学習・情報収集（摂食障害への知識を得る） □心理教育（専門家による） □講演会（専門家による） □集団療法 □レクリエ−ション（作業的な内容） □その他（ ）
12	静岡	食べて幸せになる会	https://peerclinic.jp/	自助グループ	なし	当事者	053-414-3355（ぴあクリニック）	なし	なし	対面	ぴあクリニック相談室	〒433-8108 静岡県浜松市中央区根洗町537-2	直接（予約・連絡不要）	毎月1回土曜日10:30〜	100円	☑️自由交流・ミーティング（言いっぱなし、聞きっぱなし等) □学習・情報収集（摂食障害への知識を得る） □心理教育（専門家による） □講演会（専門家による） □集団療法 □レクリエ−ション（作業的な内容） □その他（ ）	食に対する悩みを持っている人なら、診断がなくても参加可。開催日は不定期のため、事前確認必要。
13	富山	あかりト−ク	https://future-butterfly.net/talk/	自助グループ	なし	当事者・経験者	076-256-2548	infodesk＠future-butterfly.net	なし	対面/オンライン	訪問看護ステ−ションこころ	〒939-0332 富山県射水市橋下条1564	直接（予約・連絡不要）	第4土曜日10:00～12:00	1回500円	☑️自由交流・ミーティング（言いっぱなし、聞きっぱなし等） ☑️学習・情報収集（摂食障害への知識を得る） □心理教育（専門家による） □講演会（専門家による） □集団療法 □レクリエ−ション（作業的な内容） □その他（ ）	石川・東京・京都にも会あり。オンラインは会員制（予約・連絡必須）。
14	石川	あかりト−ク	https://future-butterfly.net/talk/	自助グループ	なし	当事者・経験者	076-256-2548	infodesk＠future-butterfly.net	なし	対面/オンライン	からこ舎	〒921-8801 石川県野々市市御経塚2-260	直接（予約・連絡不要）	第2土曜日10:00～12:00	1回500円	☑️自由交流・ミーティング（言いっぱなし、聞きっぱなし等） ☑️学習・情報収集（摂食障害への知識を得る） □心理教育（専門家による） □講演会（専門家による） □集団療法 □レクリエ−ション（作業的な内容） □その他（ ）	富山・東京・京都にも会あり。オンラインは会員制（予約・連絡必須）。
15	石川	AC自助グループ/人権団体「いやし・は〜と」	https://yorisou-nakama.net/citizen/iyashi-heart/	自助グループ	なし	当事者、経験者 （新規参加は女性のみ）	なし	お問い合わせフォームより連絡推奨。	instagram:iyashi_heart facebook:iyashi0121 X: @AC42975050 Threads: @iyashi_heart	対面	松々枝福祉館(変更あり、SNS等で要確認)	〒920-0864 石川県金沢市高岡町7-25	直接（予約・連絡不要）	月1回	献金制	☑️自由交流・ミーティング（言いっぱなし、聞きっぱなし等） ☑️学習・情報収集（摂食障害への知識を得る） □心理教育（専門家による） □講演会（専門家による） □集団療法 □レクリエ−ション（作業的な内容） □その他（ ）	機能不全家族で育ったAC (アダルトチルドレン) の自助グループだが、家族との困り感を持つ摂食障害の方も参加可能。事前に必ず開催場所や日時をSNS等で要確認。（言いっぱなし聞きっぱなしのミーティングのミーティングではない)。
16	愛知	OA オ−バ−イ−タ−ズ・アノニマス JAPAN（ロ−タスグル−プ）	http://oajapan.capoo.jp/meetings/#mikawagrp	自助グループ	なし	当事者	なし	oa_lotus@yahoo.co.jp	なし	対面	木曜：名古屋市青少年交流プラザ (ユ−スクエア) 土曜：ふれあい貸し会議室栄チサン広小路406号室(栄ーⅮ)	木曜：〒462-0845 愛知県名古屋市北区柳原3丁目6-8 土曜：名古屋市中区栄2－4－11 チサンマンション広小路406	直接（予約・連絡不要）	毎週木曜日10:30〜12:00 毎週土曜日14:45〜16:15	献金性	☑️自由交流・ミーティング（言いっぱなし、聞きっぱなし等） □学習・情報収集（摂食障害への知識を得る） □心理教育（専門家による） □講演会（専門家による） □集団療法 □レクリエ−ション（作業的な内容） □その他（ ）	木曜と土曜日の会場が異なる。 全国に会あり。https://oajapan.capoo.jp/meetings/
17	愛知	摂食障害よりみち	https://yorimichi-komaki.themedia.jp/	自助グループ・家族会	なし	当事者・経験者・家族・友人・関係者	090-7105-4000	yorimichi.komaki@gmail.com	Instagram:yorimichi.komaki LINE : @914cttut	対面/オンライン	市公共施設貸しスペ−ス	愛知県小牧市	会員制（予約・連絡必須）	毎週金曜日20:00〜22:00（LINE相談） 月1回当事者交流会 （オンライン）	無料	☑️自由交流・ミーティング（言いっぱなし、聞きっぱなし等) □学習・情報収集（摂食障害への知識を得る） □心理教育（専門家による） □講演会（専門家による） □集団療法 □レクリエ−ション（作業的な内容） ☑️その他（摂食障害予防啓発の為の講座開催 ）
18	福井	自助グル−プ ゆっくり	https://yukkurifukui.wixsite.com/website	自助グループ	なし	当事者、経験者（女性のみ）	080-6221-3580	yukkuri.fukui@gmail.com	Instagram:yukkuri_fukui X:@yukkuri95962766 LINE:@694xjeul	対面	自助会：ウィメンズオアシス （ユ−アイふくい2階） めぐるカフェ：ワ−カ−ズコ−プ福井	〒918-8135 福井県福井市下六条町14-1 〒918-8057 福井県福井市加茂河原2丁目10-16	直接（予約・連絡不要）	第1金曜日（自助会） 第2・4金曜日（めぐるカフェ）	無料	☑️自由交流・ミーティング（言いっぱなし、聞きっぱなし等） ☑️学習・情報収集（摂食障害への知識を得る） □心理教育（専門家による） □講演会（専門家による） □集団療法 □レクリエ−ション（作業的な内容） ☑️その他（ゆっくりのメンバ−でペイフォワ−ドを取り入れた居場所カフェも開催）	めぐるカフェの参加者はどなたでも可。
19	福井	摂食障害者家族会バンビの会	https://www.pref.fukui.lg.jp/doc/fukui-hwc/kenzou/banbinokai.html	家族会	なし	当事者・経験者・家族・友人・関係者	080-6221-3580	yukkuri.fukui@gmail.com	LINE:@792czdyz	対面	福井健康福祉センタ−	〒918-8004 福井県福井市西木田2丁目8-8	直接（予約・連絡不要）	第3水曜日	無料	☑️自由交流・ミーティング（言いっぱなし、聞きっぱなし等） ☑️学習・情報収集（摂食障害への知識を得る） □心理教育（専門家による） □講演会（専門家による） □集団療法 □レクリエ−ション（作業的な内容） □その他（ ）
20	福井	こぶしの会	https://anotherworld-fly.amebaownd.com/	家族会	なし	当事者・家族・パートナー・学校関係・その他関心のある方	090-5172-2240	なし（連絡はHP or SNS欄の公式ラインで）	LINE:https://lin.ee/W7nnQmg	対面	福井県社会福祉センタ−	〒910-0026 福井県福井市光陽2丁目3-22	直接（予約・連絡不要）	第4日曜日 13:30〜16:30 （変更あり。HP要確認）	1家族300円	☑️自由交流・ミーティング（言いっぱなし、聞きっぱなし等） ☑️学習・情報収集（摂食障害への知識を得る） □心理教育（専門家による） ☑️講演会（専門家による） □集団療法 □レクリエ−ション（作業的な内容） □その他（ ）	家族、当事者、パートナー以外は事前連絡必要。
ID	都道府県	名称	支援先のホ−ムペ−ジ（リンク先)	区分	専門家のサポート体制	対象	連絡先（TEL)	連絡先（MAIL)	SNS	開催方法	開催場所	所在地	参加（入会)方法	活動日時・頻度	参加費用	活動内容	備考
関東地方
21	神奈川	NPO法人のびの会 地域活動支援センターミモザ	http://nobinokai.or.jp/mimoza_index.html	リハビリテーション施設	あり	当事者（女性、通院患者のみ）	045-787-4329	info@nobinokai.or.jp	なし	対面	NPO法人のびの会 地域活動支援センターミモザ	〒236-0014 神奈川県横浜市金沢区寺前1-1-28 Nビル3F	会員制（予約・連絡必須）	火曜日〜土曜日11：00～17：00	状況によって参加費徴収あり	☑️自由交流・ミーティング（言いっぱなし、聞きっぱなし等） ☑️学習・情報収集（摂食障害への知識を得る） ☑️心理教育（専門家による） □講演会（専門家による） □集団療法 ☑️レクリエ−ション（作業的な内容） ☑️その他（お菓子の製造販売他委託作業）	参加者は原則、横浜市在住の方に限る。
22	神奈川	まい・らいふ（横浜カメリアホスピタル）	http://www.camellia-yokohama.jp/care/program.html	集団療法	あり	当事者（通院患者）（16歳以上）	045-958-0205	info@camellia-yokohama.jp	なし	対面	横浜カメリアホスピタル	〒241-0003 神奈川県横浜市旭区白根町920	会員制（予約・連絡必須） 当院受診者、医師の判断が必要	毎週火曜日	診療形態により異なる	□自由交流・ミーティング（言いっぱなし、聞きっぱなし等） □学習・情報収集（摂食障害への知識を得る） □心理教育（専門家による） □講演会（専門家による） ☑️集団療法 □レクリエ−ション（作業的な内容） □その他（ ）
23	神奈川	ひだまりカフェ（本人の会)	https://sites.google.com/view/hidamaricafe-azamino/	自助グループ	なし	当事者・経験者	045-910-5700 (アートフォーラムあざみ野)	なし	なし	対面	ア−トフォ−ラムあざみ野 （男女共同参画センタ−横浜北）	〒225-0012 神奈川県横浜市青葉区あざみ野南1-17-3	直接（予約・連絡不要）	月1回、2時間	無料	☑️自由交流・ミーティング（言いっぱなし、聞きっぱなし等） □学習・情報収集（摂食障害への知識を得る） □心理教育（専門家による） □講演会（専門家による） □集団療法 □レクリエ−ション（作業的な内容） □その他（ ）	毎年度の審査を経て開催かどうか決定。年度によっては開催されない場合あり。
24	神奈川	横浜ともあしの会	https://ameblo.jp/tomoasi/	自助グループ	なし	当事者・経験者・家族・友人・関係者	なし	tomoasi_gathering@yahoo.co.jp	X:@tomoasinokai	対面/オンライン	東戸塚地区センタ−	〒244-0805 神奈川県横浜市戸塚区川上町4-4	直接（予約・連絡不要）（対面） 連絡先アドレスに申し込み（オンライン）	約1～2か月に1回（対面）、 奇数月第3土曜日13：00〜14：30 （オンライン）	会場費用の折半（対面)/ 無料（オンライン)	☑️自由交流・ミーティング（言いっぱなし、聞きっぱなし等） ☑️学習・情報収集（摂食障害への知識を得る） □心理教育（専門家による） □講演会（専門家による） □集団療法 □レクリエ−ション（作業的な内容） ☑️その他（たまにお出掛け）	基本的に、対面とオンラインの開催は別。東京、大阪に会あり。
25	東京	NABA	https://naba1987.web.fc2.com/	自助グループ	なし	当事者・経験者	03-3302-0710 (月水木金13〜16時)	なし	X:@naba1987	対面/オンライン	NABA上北沢事務所	〒156-0057 東京都世田谷区上北沢4-19-12 シャンボ−ル上北沢212	直接（予約・連絡不要） 継続参加希望の場合、会員となる必要あり	ミーティング 毎週月曜日・木曜日13:30〜15:00 毎週水曜日13:30～15:00、18:30～20:00 ＊ミーティング以外の時間も事務所をメンバーの居場所として開放（13時～17時）	入会金3000円、年会費12000円 （月1回会報発行）	☑️自由交流・ミーティング（言いっぱなし、聞きっぱなし等） ☑️学習・情報収集（摂食障害への知識を得る） □心理教育（専門家による） ☑️講演会（専門家による） □集団療法 ☑️レクリエ−ション（作業的な内容） ☑️その他（会報・広報誌発行、電話相談、フォーラムや集いの開催等）	月に1回どんな立場の方でも参加可なオープンミーティング開催。※電話相談、お試し参加は無料。
26	東京	東京ともあしの会	https://ameblo.jp/tomoasi/	自助グループ	なし	当事者・家族・パートナー	なし	tomoasi_gathering@yahoo.co.jp	X：@tomoasinokai	対面/オンライン	小松川区民館3F第3会議室	〒132-0035 東京都江戸川区平井4丁目1番1号	直接（予約・連絡不要）（対面） 連絡先アドレスに申し込み（オンライン）	約1～2か月に1回（対面）、 奇数月第3土曜日13：00〜14：30 （オンライン）	会場費用の折半（対面)/ 無料（オンライン)	☑️自由交流・ミーティング（言いっぱなし、聞きっぱなし等） ☑️学習・情報収集（摂食障害への知識を得る） □心理教育（専門家による） □講演会（専門家による） □集団療法 □レクリエ−ション（作業的な内容） ☑️その他（たまにお出掛け）	基本的に、対面とオンラインの開催は別。神奈川、大阪に会あり。
27	東京	あかりト−ク	https://future-butterfly.net/	自助グループ	なし	当事者・経験者	076-256-2548	infodesk＠future-butterfly.net	なし	対面/オンライン	東京ウィメンズプラザ	〒150-0001 東京都渋谷区神宮前5-53-67	直接（予約・連絡不要）	第4日曜日	1回500円	☑️自由交流・ミーティング（言いっぱなし、聞きっぱなし等） ☑️学習・情報収集（摂食障害への知識を得る） □心理教育（専門家による） □講演会（専門家による） □集団療法 □レクリエ−ション（作業的な内容） □その他（ ）	石川・富山・京都にも会あり。オンラインは会員制（予約・連絡必須）。
ID	都道府県	名称	支援先のホ−ムペ−ジ（リンク先)	区分	専門家のサポート体制	対象	連絡先（TEL)	連絡先（MAIL)	SNS	開催方法	開催場所	所在地	参加（入会)方法	活動日時・頻度	参加費用	活動内容	備考
関西地方
28	滋賀	リバティ−・ウィメンズハウス・おり−ぶ	https://stephouseolive.com/service.html	生活訓練施設	あり	当事者・経験者	080-3508-4091	info@stephouseolive.com	なし	対面	特定非営利活動法人 リバティ−・ウィメンズハウス・おり−ぶ	〒520-0232 滋賀県大津市真野2-27-4	直接（予約・連絡不要） 初回のみ連絡必要	第2・第4金曜日 19:00～21:00	献金制	☑️自由交流・ミーティング（言いっぱなし、聞きっぱなし等) ☑️学習・情報収集（摂食障害への知識を得る） □心理教育（専門家による） □講演会（専門家による） □集団療法 □レクリエ−ション（作業的な内容) □その他（ ）	匿名で参加。
29	和歌山	和歌山摂食障害の会つながり	https://plaza.rakuten.co.jp/tunagariwakayama/diary/	自助グループ	なし	当事者・家族・関係者	なし	tunagari5wakayama@yahoo.co.jp	https://plaza.rakuten.co.jp/tunagariwakayama/	対面	和歌山県和歌山市	和歌山県和歌山市	直接（予約・連絡不要）	毎月1回土日いずれか	会場代を割る	☑️自由交流・ミーティング（言いっぱなし、聞きっぱなし等） □学習・情報収集（摂食障害への知識を得る） □心理教育（専門家による） □講演会（専門家による） □集団療法 □レクリエ−ション（作業的な内容） □その他（ ）	発言に関して、その時の当事者がOKなら、家族・関係者も発言可。
30	和歌山	Eサ−クル	https://blog.goo.ne.jp/persis	自助グループ	なし	当事者	なし	e.circle2004@gmail.com	X: ecircle2022	対面	和歌山市ふれ愛センタ−	〒640-8328 和歌山県和歌山市木広町5丁目１番地の9	直接（予約・連絡不要）	月に1〜2回程度	献金制	□自由交流・ミーティング（言いっぱなし、聞きっぱなし等） □学習・情報収集（摂食障害への知識を得る） □心理教育（専門家による） □講演会（専門家による） ☑️集団療法 □レクリエ−ション（作業的な内容） □その他（ ）	大阪にも会あり。
31	大阪	Eサ−クル	https://blog.goo.ne.jp/persis	自助グループ	なし	当事者	なし	e.circle2004@gmail.com	X ecircle2022	対面	岸和田市立福祉総合センタ−	〒596-0076 大阪府岸和田市野田町1丁目5番5号	直接（予約・連絡不要）	月に1〜2回程度	献金制	□自由交流・ミーティング（言いっぱなし、聞きっぱなし等） □学習・情報収集（摂食障害への知識を得る） □心理教育（専門家による） □講演会（専門家による） ☑️集団療法 □レクリエ−ション（作業的な内容） □その他（ ）	和歌山にも会あり。
32	大阪	大阪ともあしの会	https://ameblo.jp/tomoasi/	自助グループ	なし	当事者・家族（子ども限定）	なし	tomoasi_gathering@yahoo.co.jp	https://ameblo.jp/tomoasi/	対面/オンライン	大阪府高槻市	大阪府高槻市	直接（予約・連絡不要）（対面） 連絡先アドレスに申し込み（オンライン）	約1～2か月に1回（対面）、 奇数月第3土曜日13：00〜14：30 （オンライン）	会場費用の折半（対面)/ 無料（オンライン)	☑️自由交流・ミーティング（言いっぱなし、聞きっぱなし等） ☑️学習・情報収集（摂食障害への知識を得る） □心理教育（専門家による） □講演会（専門家による） □集団療法 □レクリエ−ション（作業的な内容） ☑️その他（たまにお出掛け）	基本的に、対面とオンラインの開催は別。神奈川、東京に会あり。
33	大阪	摂食障害家族の会 「あゆみの会」	https://ayuminokai2014.wixsite.com/ayuminokai	自助グループ・家族会	なし	当事者・経験者・家族	なし	ayuminokai@yahoo.co.jp	https://ayuminokai2014.wixsite.com/ayuminokai	対面	大阪市立阿倍野区民センター	〒545-0052 大阪府大阪市阿倍野区阿倍野筋4丁目19−118	直接（予約・連絡不要）	年3回の学習会 月1の会合	一家族につき学習会は1.500円 月1会合は家族のみ500円 （当事者会合は無料）	☑️自由交流・ミーティング（言いっぱなし、聞きっぱなし等） ☑️学習・情報収集（摂食障害への知識を得る） □心理教育（専門家による） ☑️講演会（専門家による） □集団療法 □レクリエ−ション（作業的な内容） □その他（ ）	月1回の会合は会員のみ。今後会場変更の可能性あり。
34	大阪	NPO法人パブリックプレス	https://www.ppres.org/複製-ピアサポ−トスタッフ研修	自助グループ	なし	当事者・経験者（女性のみ）	080-6236-8844	info@ppres.org	LINE:NPO法人パブリックプレス https://www.facebook.com/publicpress.jp/	対面	大阪府北摂エリア	大阪府北摂エリア	直接（予約・連絡不要） 初回のみ連絡必要	月に1回	500円	☑️自由交流・ミーティング（言いっぱなし、聞きっぱなし等） ☑️学習・情報収集（摂食障害への知識を得る） ☑️心理教育（専門家による） ☑️講演会（専門家による） ☑️集団療法 □レクリエ−ション（作業的な内容） ☑️その他（ 音声SNS ）	オンラインは現在準備中。 心理教育、講演会は不定期開催。
35	京都	摂食障害ミーティング(安東医院)	https://ando.clinic/care.html?=care01	集団療法	あり	当事者（通院患者のみ）	075-344-6016	なし	なし	対面	安東医院	〒600-8155 京都市下京区間之町通下珠数屋町上る西玉水町279番地	直接（予約・連絡不要） 初参加については外来で相談	第2・4土曜日 13:10～14:40	1000円	☑️自由交流・ミーティング（言いっぱなし、聞きっぱなし等） ☑️学習・情報収集（摂食障害への知識を得る） ☑️心理教育（専門家による） □講演会（専門家による） ☑️集団療法 □レクリエ−ション（作業的な内容） □その他（ ）
36	京都	あかりト−ク	https://future-butterfly.net/talk/	自助グループ	なし	当事者・経験者	076-256-2548	infodesk@future-butterfly.ne	なし	対面/オンライン	ひと・まち交流館京都	〒600-8127 京都市下京区西木屋町通上ノ口上る梅湊町83番地の1	直接（予約・連絡不要）	月1回、土曜日または日曜日	500円	☑️自由交流・ミーティング（言いっぱなし、聞きっぱなし等） ☑️学習・情報収集（摂食障害への知識を得る） □心理教育（専門家による） □講演会（専門家による） □集団療法 □レクリエ−ション（作業的な内容） □その他（ ）	石川・富山・東京にも会あり。オンラインは会員制（予約・連絡必須）。
37	兵庫	NPO法人 ガジュマルの船	https://gajumaruship.jimdofree.com/	自助グループ	なし	当事者、経験者、その他（アルコ−ル，処方薬，買い物依存他関連依存当事者・経験者）	078-271-1220	gajumaru.ship@gmail.com	https://twitter.com/gajumaruship https://www.facebook.com/gajumaruship/	対面/オンライン	兵庫県神戸市長田区	〒653-0011 兵庫県神戸市長田区三番町2丁目3-19	会員制（予約・連絡必須）	平日はほぼ毎日 (30分程度のオンラインミ−ティング) 月に1回程度 (読書会/当事者研究/畑作業)	献金制	☑️自由交流・ミーティング（言いっぱなし、聞きっぱなし等） ☑️学習・情報収集（摂食障害への知識を得る） □心理教育（専門家による） □講演会（専門家による） □集団療法 ☑️レクリエ−ション（作業的な内容） □その他（ ）
ID	都道府県	名称	支援先のホ−ムペ−ジ（リンク先)	区分	専門家のサポート体制	対象	連絡先（TEL)	連絡先（MAIL)	SNS	開催方法	開催場所	所在地	参加（入会)方法	活動日時・頻度	参加費用	活動内容	備考
中国・四国地方
38	高知	特定非営利活動法人 高知ダルク	https://www.int-kochi.com/darc/	自助グループ	なし	アディクション全般（当事者女性のみ・家族・友人・関係者）	088-856-8106	info@int-kochi.com	なし	対面	つちばしビル1階	〒780-0870 高知県高知市本町五丁目6番35号	直接（予約・連絡不要）	週5会通所	初回17万5000円/月 次回14万5000円/月	☑️自由交流・ミーティング（言いっぱなし、聞きっぱなし等） ☑️学習・情報収集（摂食障害への知識を得る） □心理教育（専門家による） ☑️講演会（専門家による） ☑️集団療法 ☑️レクリエ−ション（作業的な内容） □その他（ ）
39	岡山	なのはなファミリ−	https://nanohanafamily.jp/	摂食障害回復施設	なし	当事者女性のみ（アルコ−ル依存等の依存症、不登校、引きこもり、自立を模索されている女性も施設入居者可。）	0868-38-3571	reception@nanohanafamily.main.jp	なし	対面（施設入居）	なのはなファミリ−	〒709-4307 岡山県勝田郡勝央町石生495	会員制（予約・連絡必須）	施設入居	初回入居35万円 入居費約18万円/月	□自由交流・ミーティング（言いっぱなし、聞きっぱなし等） □学習・情報収集（摂食障害への知識を得る） □心理教育（専門家による） □講演会（専門家による） □集団療法 □レクリエ−ション（作業的な内容） ☑️その他（回復・自立という目標に向かってのプログラム）	施設入居のみ。
40	岡山	OA オ−バ−イ−タ−ズ・アノニマス JAPAN（岡山グル−プ）	http://oajapan.capoo.jp/5503/	自助グループ	なし	当事者・家族・関係者	なし	oa.okayama.meeting@gmail.com	なし	対面	早島町コミニュティ施設『いぶき荘』	〒701-0304 岡山県都窪郡早島町早島1903	会員制（予約・連絡必須）	第２金曜日15:30〜17:00	献金制	☑️自由交流・ミーティング（言いっぱなし、聞きっぱなし等） □学習・情報収集（摂食障害への知識を得る） □心理教育（専門家による） □講演会（専門家による） □集団療法 □レクリエ−ション（作業的な内容） □その他（ ）	全国に会あり。https://oajapan.capoo.jp/meetings/
41	広島	ふくやまNABA	https://fukuyamanaba.chu.jp/fukuyamanaba.html	自助グループ	なし	当事者、経験者	080-5236-1178	fukuyama_naba2004@yahoo.co.jp	https://ameblo.jp/fukuyamanaba2004/ X：@fukuyamanaba	対面/オンライン	福山市市民参画センタ−	〒720-0056 広島県福山市本町1-35	直接（予約・連絡不要）	第2土曜日、第4日曜日	300円/無料	☑️自由交流・ミーティング（言いっぱなし、聞きっぱなし等） ☑️学習・情報収集（摂食障害への知識を得る） □心理教育（専門家による） ☑️講演会（専門家による） □集団療法 □レクリエ−ション（作業的な内容） ☑️その他（回復者の経験談、専門的知識のある方の話）	オンラインは、当事者のみ。
42	広島	家族の会（ふくやまNABA）	https://fukuyamanaba.chu.jp/kazoku.html	家族会	なし	当事者、経験者、家族、友人、その他（未婚姻のパ−トナ−）	084-955--5912 090-7893-9747	fukuyama_naba2004@yahoo.co.jp	https://ameblo.jp/fukuyamanaba2004/	対面	福山市市民参画センタ−	〒720-0056 広島県福山市本町1-35	直接（予約・連絡不要）	第4日曜日 13:00〜15:00	1回500円	☑️自由交流・ミーティング（言いっぱなし、聞きっぱなし等） ☑️学習・情報収集（摂食障害への知識を得る） □心理教育（専門家による） □講演会（専門家による） ☑️集団療法 □レクリエ−ション（作業的な内容） ☑️その他（当事者による心理教育・講演会 ）
ID	都道府県	名称	支援先のホ−ムペ−ジ（リンク先)	区分	専門家のサポート体制	対象	連絡先（TEL)	連絡先（MAIL)	SNS	開催方法	開催場所	所在地	参加（入会)方法	活動日時・頻度	参加費用	活動内容	備考
九州地方
43	福岡	NPO法人アコア福岡	https://www.npoacoa.com/selfhelpgroup	自立訓練（生活訓練）事業所	なし	当事者（摂食障害含む生きづらさを抱えた人）	080-5171-3501	npoacoa@gmail.com	https://npoacoa.hatenablog.com/	対面/オンライン	アミ−ガ（NPO法人アコアが母体の福祉サービス事業所）	〒814-0011 福岡県福岡市早良区高取2-2-7 エクレ−ル201	直接（予約・連絡不要） 初回のみ連絡必須	第1・3土曜日14:00〜16:00	1回300円 ※会員は無料	☑️自由交流・ミーティング（言いっぱなし、聞きっぱなし等） ☑️学習・情報収集（摂食障害への知識を得る） □心理教育（専門家による） ☑️講演会（専門家による） ☑️集団療法 ☑️レクリエ−ション（作業的な内容） ☑️その他（ 本を使った心理教育 ）	摂食障害に特化したグル−プ、「オリ−ブアコアは現在休止中。
44	大分	大分NABA	https://www.pref.oita.jp/uploaded/attachment/2197318.pdf	自助グループ	なし	当事者	090-5935-1888	なし	なし	対面	ひこばゆビル5階	〒870-0026 大分県大分市金池町2丁目12-8	直接（予約・連絡不要）	第1・3火曜日 19:00〜20:30	なし	☑️自由交流・ミーティング（言いっぱなし、聞きっぱなし等） □学習・情報収集（摂食障害への知識を得る） □心理教育（専門家による） □講演会（専門家による） □集団療法 □レクリエ−ション（作業的な内容） □その他（ ）	参加者が少ない場合、電話で直接話を聞くことも可。
45	大分	コスモスの会	http://www.okanoue-hospital.com/sessyoku.html	集団療法	あり	当事者（通院患者or 入院患者）・保護者の方	097-597-3660	なし	なし	対面	医療法人善慈会大分丘の上病院	〒879-7501 大分県大分市大字竹中1403	直接（予約・連絡不要）	祝日を除く第2・4土曜日 13:30～14:45	無料	☑️自由交流・ミーティング（言いっぱなし、聞きっぱなし等） ☑️学習・情報収集（摂食障害への知識を得る） ☑️心理教育（専門家による） □講演会（専門家による） ☑️集団療法 □レクリエ−ション（作業的な内容） □その他（ ）	コロナの状況により、対象を入院患者のみとする場合あり。
46	熊本	肥後椿会	https://www.pref.kumamoto.jp/soshiki/40/1699.html	自助グループ	あり	当事者・経験者・家族・友人・関係者・その他	096-272-5250	なし	なし	対面	医療法人横田会向陽台病院地域連携室	〒861-0142 熊本県熊本市北区植木町鐙田1025	直接（予約・連絡不要）	第4土曜日 13:30−15:00	無料	☑️自由交流・ミーティング（言いっぱなし、聞きっぱなし等） □ 学習・情報収集（摂食障害への知識を得る） ☑️心理教育（専門家による） □講演会（専門家による） □集団療法 □レクリエ−ション（作業的な内容） □その他（ ）	互いのプライバシ−を守って頂けるなら、どなたでも参加可。
ID	都道府県	名称	支援先のホ−ムペ−ジ（リンク先)	区分	専門家のサポート体制	対象	連絡先（TEL)	連絡先（MAIL)	SNS	開催方法	開催場所	所在地	参加（入会)方法	活動日時・頻度	参加費用	活動内容	備考
オンライン
47	オンライン	ふくおか摂食障害ともの会	https://www.fukuoka-ed.com/	自助グループ	なし	当事者・経験（女性のみ）	なし	fukuoka.ed@gmail.com	Instagram:ed_fukuoka X:@ED_Friends_FK	オンライン	該当なし	該当なし	直接（予約・連絡不要）	第4土曜日 10:00~11:30	無料	☑️自由交流・ミーティング（言いっぱなし、聞きっぱなし等） □学習・情報収集（摂食障害への知識を得る） □心理教育（専門家による） □講演会（専門家による） □集団療法 □レクリエ−ション（作業的な内容） □その他（ ）
48	オンライン	EY mental Lab	https://eymentallab.com/sessyokusougayonline	自助グループ	なし	当事者・経験者	090-2914-0407	eymentallab@gmail.com	https://line.me/ti/g2/_IY8nPMRMd5JOs8bwTMRQcPWFhefZ7o_EZLG9g?utm_source=invitation&utm_medium=link_copy&utm_campaign=default	オンライン	該当なし	該当なし	会員制（予約・連絡必須）	毎週金曜日20:00~21:00	9800円/月	□自由交流・ミーティング（言いっぱなし、聞きっぱなし等） ☑️学習・情報収集（摂食障害への知識を得る） □心理教育（専門家による） □講演会（専門家による） □集団療法 □レクリエ−ション（作業的な内容） □その他（ ）
49	オンライン	仙台OA病院ミ−ティング	http://oajapan.capoo.jp/meetings/	自助グループ	なし	当事者	なし	sendai.b.m@xc4.so-net.ne.jp	なし	オンライン	該当なし	該当なし	直接（予約・連絡不要） 初回のみ連絡必須	第1土曜日 13:30〜14:30	無料	☑️自由交流・ミーティング（言いっぱなし、聞きっぱなし等） □学習・情報収集（摂食障害への知識を得る） □心理教育（専門家による） □講演会（専門家による） □集団療法 □レクリエ−ション（作業的な内容） □その他（ ）	全国に会あり。https://oajapan.capoo.jp/meetings/
50	オンライン	摂食障害家族、当事者、治療者の会「Ohana(絆)」 〜食行動異常研究会partⅡ	https://shokukoudouijyou-kenkyukai.jimdosite.com/	自助グループ	なし	当事者・経験者・家族・友人・関係者	なし	n2watan@gmail.com	なし	オンライン	該当なし	該当なし	直接（予約・連絡不要）	2ヶ月に1回	無料	☑️自由交流・ミーティング（言いっぱなし、聞きっぱなし等） □学習・情報収集（摂食障害への知識を得る） □心理教育（専門家による） □講演会（専門家による） □集団療法 □レクリエ−ション（作業的な内容） □その他（ ）
